# Supplementary material for: Conjugation of Triterpenic Acids of Ursane and Oleanane Types with Mitochondria-Targeting Cation F16 Synergistically Enhanced Their Cytotoxicity against Tumor Cells
Source: Membranes (Basel). 2023 May 30;13(6):563. doi: 10.3390/membranes13060563 (PMC10303159; doi:10.3390/membranes13060563)
Supplement: Supplementary file 1 [file membranes-13-00563-s001.zip]

Archive with 1 entries (1 files):
- membranes-2426906-supplementary.pdf
